# Supplementary material for: Clinical and Ultrasonic Risk Factors for Lateral Lymph Node Metastasis in Papillary Thyroid Microcarcinoma: A Systematic Review and Meta-Analysis
Source: Front Oncol. 2020 Apr 3;10:436. doi: 10.3389/fonc.2020.00436 (PMC7145902; doi:10.3389/fonc.2020.00436)
Supplement: Supplementary file 1 [file Data_Sheet_1.zip]

Archive with 4 entries (4 files):
- S1 file.DOC
- S2 file.DOC
- S3 file.DOCX
- PRISMA 2009 CHECKLIST.DOC
